# Supplementary material for: Benchmarking of germline copy number variant callers from whole genome sequencing data for clinical applications
Source: Bioinform Adv. 2025 Apr 10;5(1):vbaf071. doi: 10.1093/bioadv/vbaf071 (PMC12005901; doi:10.1093/bioadv/vbaf071)
Supplement: vbaf071_Supplementary_Data [file vbaf071_supplementary_data.zip]

Archive with 5 entries (5 files):
- Supplemental_File_1.zip
- Supplemental_Table_3.xlsx
- Supplemental_Table_2.xlsx
- Supplemental_Table_1.xlsx
- Supplemental_Figure_1.pdf
