# Supplementary material for: Benchmarking of germline copy number variant callers from whole genome sequencing data for clinical applications
Source: Bioinform Adv. 2025 Apr 10;5(1):vbaf071. doi: 10.1093/bioadv/vbaf071 (PMC12005901; doi:10.1093/bioadv/vbaf071)
Supplement: vbaf071_Supplementary_Data [file vbaf071_supplementary_data.zip › Supplemental_Table_3.xlsx]

## Sheet: Supplemental_Table_3
Supplemental Table 3. Peformance of CNV callers across various event length sizes
	CNVs >=1kb and < 5kb				CNVs >=5kb and <10kb				CNVs >=10kb and <50kb				CNVs >=50kb				All size CNVs				Combined Del/Dup
	Deletions		Duplications		Deletions		Duplications		Deletions		Duplications		Deletions		Duplications		Deletions		Duplications
Caller	Sensitivity	Precision	Sensitivity	Precision	Sensitivity	Precision	Sensitivity	Precision	Sensitivity	Precision	Sensitivity	Precision	Sensitivity	Precision	Sensitivity	Precision	Sensitivity	Precision	Sensitivity	Precision	Sensitivity	Precision
Dragen v4.2 HS + Filters	0.8222	0.9487	0.25	1	0.9259	1	NA	NA	0.8947	0.68	1	0.1818	1	0.1834	NA	0	0.8254	0.7765	0.3	0.1364	0.754	0.6208
Dragen v4.2 HS	0.9326	0.4854	0.4286	0.2308	1	0.6	1	0.0909	1	0.6429	1	0.1053	1	0.0521	1	0.0007	0.8796	0.4097	0.4749	0.0712	0.8261	0.3012
Dragen v4.2	0.8222	0.9487	0.25	1	0.9259	1	NA	NA	0.8947	0.68	1	0.1818	1	0.1355	NA	0	0.8255	0.7331	0.3	0.125	0.754	0.5818
CNVnator (v0.4.1)	0.3098	0.4207	0	NA	0.4188	0.4949	NA	NA	1	0.6604	0.5	0.0769	1	0.1344	NA	0	0.3571	0.4292	0.1	0.0417	0.3215	0.3065
Cue (cue.v2.pt model)	0	NA	0	0	0.7857	1	NA	0	1	0.8537	1	1	1	0.3333	NA	NA	0.3466	0.7982	0.2	0.5	0.3265	0.76
Delly (v1.1.6)	0.9592	0.1267	0.25	0.25	0.8621	0.7576	NA	0	0.8889	0.5333	1	0.4	1	0.084	1	0.0001	0.8321	0.2008	0.3686	0.1045	0.7734	0.1902
Parliament 2	0.958	0.5055	0	NA	0.8621	0.8621	NA	NA	0.8889	0.6154	0	NA	1	0.0612	NA	NA	0.8121	0.4046	0	NA	0.7021	0.4046
Lumpy	0.0698	0.0104	0	0	0.037	0.013	NA	0	0.1875	0.0319	0	0	0.0111	0.0003	NA	0	0.0868	0.0136	0	0	0.0746	0.0107
NA: There was no TP data to calculate metric
