# Supplementary material for: Benchmarking of germline copy number variant callers from whole genome sequencing data for clinical applications
Source: Bioinform Adv. 2025 Apr 10;5(1):vbaf071. doi: 10.1093/bioadv/vbaf071 (PMC12005901; doi:10.1093/bioadv/vbaf071)
Supplement: vbaf071_Supplementary_Data [file vbaf071_supplementary_data.zip › Supplemental_Table_2.xlsx]

## Sheet: Supplemental_Table_2
Supplemental Table 2. Gene list for evaluation of gene-panels
ABCC9	CLN3	HOXB13	NF2	RYR2	TPM1
ABCG5	COL3A1	JAK2	NOTCH1	SAMD9	TRDN
ABCG8	CRYAB	JPH2	NTHL1	SAMD9L	TSC1
ACTA2	CSRP3	JUP	PALB2	SCN5A	TSC2
ACTC1	CTNNA1	KCNH2	PARK2	SDHA	TTN
ACTN2	DDX41	KCNJ2	PCCA	SDHAF2	TTR
AIP	DES	KCNQ1	PCSK9	SDHB	VCL
ALK	DICER1	KIT	PDGFRA	SDHC	VHL
ANKRD26	DMD	LAMP2	PHOX2B	SDHD	WT1
APC	DOLK	LDLR	PKD1	SKI
APOB	DSC2	LDLRAP1	PKP2	SLC2A10
APOE	DSG2	LIPA	PLN	SMAD3
ATM	DSP	LMNA	PLP1	SMAD4
AXIN1	EFEMP2	LOX	PMS2	SMARCA4
AXIN2	EGFR	LPA	PMS2CL	SMARCB1
BAG3	ELN	LZTR1	POLD1	SMARCE1
BAP1	EMD	MAX	POLE	SRP72
BARD1	EPCAM	MECP2	POT1	STK11
BLM	ETV6	MEFV	PRKAG2	SUCLA2
BMPR1A	FANCC	MEN1	PRKAR1A	SUFU
BRCA1	FANCM	MET	PRKG1	TAFAZZIN
BRCA2	FBN1	MITF	PTCH1	TCAP
BRIP1	FBN2	MLH1	PTEN	TERC
CACNA1C	FH	MSH2	PTPN11	TERT
CASQ2	FHL1	MSH3	RAD51C	TGFB2
CAV3	FLCN	MSH6	RAD51D	TGFB3
CDC73	FLNA	MUTYH	RAF1	TGFBR1
CDH1	FLNC	MYBPC3	RB1	TGFBR2
CDK4	GAA	MYH11	RBM20	TK2
CDKL5	GALC	MYH7	RECQL	TMEM127
CDKN1B	GALNT12	MYL2	RET	TMEM43
CDKN2A	GATA2	MYL3	RIT1	TNNC1
CEBPA	GBA	MYLK	RNF43	TNNI3
CFTR	GLA	NBN	RPS20	TNNT2
CHEK2	GREM1	NF1	RUNX1	TP53
