# Supplementary material for: Benchmarking of germline copy number variant callers from whole genome sequencing data for clinical applications
Source: Bioinform Adv. 2025 Apr 10;5(1):vbaf071. doi: 10.1093/bioadv/vbaf071 (PMC12005901; doi:10.1093/bioadv/vbaf071)
Supplement: vbaf071_Supplementary_Data [file vbaf071_supplementary_data.zip › Supplemental_Table_1.xlsx]

## Sheet: Supplemental_Table_1
Supplemental Table 1. List of cell lines harboring verified CNV events used in this study.
The table specifies the gene(s) affected by a CNV, chromosome (Chr), length of the relevant events (based on our calls with DRAGEN), number of exons overlapped by the CNV, and the type of event, either deletion (DEL) or duplication (DUP). An asterisk (*) in the “Type” column indicates a homozygous event. Some cell lines have multiple events and large, complex rearrangements not listed by Coriell.…
Coriell ID	Gene(s) affected	Chr	Length (kb)	# of exons	Type
HG00343	CHEK2	22	5	2	DEL
HG00634	PALB2	16	13	1	DUP
HG03694	ATM	11	16	4	DUP
NA02325	AXIN1-MEFV-PKD1-TSC2	16	>3,000	145	DUP
NA02325	LZTR1-SMARCB1-CHEK2-NF2	22	>5,500	60	DUP
NA03330	PARK2	6	198	1	DUP
NA03330	BRCA2-N4BP2L1	13	3174	26	DUP
NA03330	SUCLA2	13	1924	38	DUP
NA03330	PARK2	6	198	1	DUP
NA04372	GALC	14	32	7	DEL
NA04517	GALC	14	32	7	DEL*
NA04520	TSC2	16	89	35	DEL
NA05117	DMD	X	165	2	DEL
NA08618	ATM-DDX10	11	>3,500	125	DUP
NA10283	DMD	X	358	16	DEL*
NA11661	GAA	17	1	1	DEL
NA13434	PLP1	X	1	2	DEL*
NA13480	ELN	7	1304	33	DUP
NA13480	JAK2	9	133	3	DUP
NA14626	BRCA1	17	6	1	DUP
NA18668	CFTR	7	21	2	DEL
NA18949	BRCA1	17	6	2	DEL
NA19401	TK2	16	6	1	DEL
NA20381	CLN3	16	1	2	DEL
NA21698	PARK2-PACRG	6	>4,500	1	DEL
NA21939	FBN1	15	6	4	DEL
NA22208	PCCA	13	147	8	DEL
NA23599	MECP2	X	15	2	DEL
NA23710	CDKL5	X	8	2	DEL
ND01039	PARK2	6	156	1	DEL
